# Supplementary material for: Structural mechanisms of TRPM7 activation and inhibition
Source: Nat Commun. 2023 May 8;14:2639. doi: 10.1038/s41467-023-38362-3 (PMC10167348; doi:10.1038/s41467-023-38362-3)
Supplement: Supplementary file 8 — Source Data [file 41467_2023_38362_MOESM8_ESM.xlsx]

## Sheet: log-dose vs response naltriben
[Naltriben], µM	TRPM7 activation, fold
	WT (n=6)						N752K (n=3)			L671A (n=3)			N752K/L671A (n=4)				S744A (n=4)				M741A (n=4)				D670A (n=3)
0	1	1	1	1	1	1	1	1	1	1	1	1	1	1	1	1	1	1	1	1	1	1	1	1	1	1	1
10	1.19	1.14	1.17	1.15	1.31436	1.40993	0.98	0.99	0.99	0.98	0.86	0.97	1.44755	0.996132	1.20284	0.998291	1.11724	1.1872	1.06522	1.01355	0.993755	1.0921	1.06627	1.07487	1.00957	1.02128	1.11531
20	1.77	1.35	1.4	1.23	1.97869	2.06415	1.1	1.05	1.04	1	0.86	1.08	1.0166	0.909106	0.89047	0.950774	1.19579	1.3835	1.1676	1.12601	1.1046	1.30098	1.28036	1.19885	1.23951	1.22301	1.20795
30	1.96	1.81	1.78	1.93	2.40466	2.35058	1.15	1.11	1	1.12	0.94	1.03	1.08532	0.894988	0.924338	0.979926	1.45911	1.57678	1.40258	1.28477	1.38929	1.60507	1.52131	1.39648	1.55022	1.37261	1.36719
40	2.43	1.86	1.85	1.83	2.64416	2.79604	1.2	1.14	1.27	1.09	1.06	1.04	1.09655	0.853506	0.921975	0.961572	1.63998	1.74117	1.5538	1.62167	1.52692	1.69165	1.73778	1.64248	1.67348	1.4786	1.56191
50	2.78	2.42	2.07	2.38	2.46836	2.97319	1.3	1.08	1.41	1.24	1.17	1.14	1.13116	0.906335	0.964941	0.996759	1.83563	1.88684	1.78233	1.66138	1.77389	2.02842	1.9065	1.96262	2.45241	1.55971	1.72269
100	3.4	2.89	2.3	2.4	3.03045	3.14462	1.63	1.42	1.62	1.77	1.84	1.54	1.31945	1.04327	1.13458	1.04402	2.2807	2.37036	2.20439	1.9805	2.27756	2.65482	2.56254	2.47482	2.45241	2.03319	2.05081
200	4.23	3.7	3.66	2.99	3.6331	3.89095	2.39	2.25	2.3	2.16	2.06	1.99	1.88759	1.31407	1.44717	1.35006	2.80375	2.90063	2.64363	2.45068	2.82789	3.14377	3.02442	2.90481	3.18507	2.69239	2.67842
300	4.35	3.85	3.8	3.47	3.56306	4.23204	3.09	2.81	2.86	2.55	2.39	2.2	2.47253	1.56785	1.68591	1.73685	2.94221	3.20626	2.74673	2.6716	3.10582	3.30328	3.34001	3.20259	3.33578	2.99634	2.98018
400	4.51	3.9	3.86	3.52	3.69685	4.16597	3.3	2.98	2.99	2.94	2.31	2.4	2.54351	1.60585	1.90892	1.97327	2.98018	3.28126	2.68372	2.87149	3.18209	3.50797	3.48036	3.45638	3.54685	3.27356	3.16422
500	4.41	4.17	4.05	3.42	4.2008	4.10495	3.34	3.09	3.18	2.8	2.64	2.55	2.65837	1.72811	2.02363	2.16903	2.33839	3.38758	2.97589	2.80738	3.39411	3.58276	3.44907	3.58118	3.70941	3.17824	3.30981

## Sheet: dose-response NS8593
[NS8593], µM	TRPM7 activity, 100%
	M991A without VER155008 (n=5)					M991A in the presence of 10 µM VER155008 (n=5)
0	100	100	100	100	100	100	100	100	100	100
0.3	55.315	63.8365	66.1695	75.5244	74.3044	70.7777	80.8027	90.0094	84.4624	92.4074
0.5	44.6543	47.8926	65.3635	63.7965	67.1659	60.3647	82.6521	76.8056	71.9773	88.7932
0.7	34.8733	44.3363	59.266	58.9379	55.2127	65.2692	74.5104	68.2749	72.3412	77.0383
1	28.7506	23.564	43.119	32.5653	28.7662	53.7872	53.1262	72.8029	58.4918	61.89
3	13.6322	13.2756	18.8473	14.2066	6.12399	19.6694	22.6509	23.5878	20.7675	17.082
5	8.19836	9.55243	8.33299	11.8729	3.3458	15.3107	14.3877	15.5939	12.8375	11.9015
7	12.5165	6.98467	6.62201	0	8.44735	6.9071	7.50269	1.31813	12.8489	0
10	13.6164	11.2963	5.36331	0	4.84957	9.02266	1.88037	12.4282	9.80614	3.07197
30	9.00966	2.59207	4.26401	0	1.25735	5.91636	0.760603	0	4.85603	0
50	7.05041	6.39814	0	0	0	6.66457	2.13769	0	0	0

## Sheet: NS8593
[NS8593], µM	TRPM7 activity, 100%
	WT (n=5)						M991A (n=5)						A981V (n=3)				A981L (n=3)				W1111A (n=4)					N1097Q (n=3)
0	100	100	100	100	100		100	100	100	100	100		100	100	100		100	100	100		100	100	100	100		100	100	100
0.3	100.38	72.57	73.55	94.15	89.51		55.315	63.8365	66.1695	75.5244	74.3044		98.93	91.13	96.03		104.55	98.41	114.7		98.25	102.44	88	110.63		90.42	94.19	88.02
0.5	79.98	66.81	40.49	88.18	73.34		44.6543	47.8926	65.3635	63.7965	67.1659		99.45	100.54	73.97		115.55	108.98	80.51		103.17	104.31	94.33	98.46		94.99	98.54	97.72
0.7	ND	59.48	58.2	81.59	69.04		34.8733	44.3363	59.266	58.9379	55.2127		97.38	84.4	91.07		113.91	97.92	105.77		102.87	92.09	94.33	100.28		ND	87.71	95.86
1	53.65	39.02	19.49	60.35	48.77		28.7506	23.564	43.119	32.5653	28.7662		100.74	98.49	73.3		112.37	94.79	93.85		98.05	96.64	83.75	101.76		82.43	96.79	87.97
3	18.17	0	0	8.74	18.48		13.6322	13.2756	18.8473	14.2066	6.12399		90.32	88.47	65.55		99.41	85.16	84.46		62.53	77	65.94	65.03		56.27	79.5	79.6
5	14.45	0	0	0	0		8.19836	9.55243	8.33299	11.8729	3.3458		87.67	91.75	61.4		100.45	76.03	67.87		51.58	62.41	49.91	28.08		64.27	73.47	74.1
7	ND	0	0	0	0		12.5165	6.98467	6.62201	0	8.44735		81.87	85.07	65.19		81.52	70.05	56.34		50.34	38.91	35.11	47.88		ND	59.43	66.02
10	14.45	1.19	0	0	0		13.6164	11.2963	5.36331	0	4.84957		79.89	71.96	53.05		71.44	56.63	40.69		25.82	39.65	19.49	0.01		43.22	52.34	54.23
30	0	0	0	0	0		9.00966	2.59207	4.26401	0	1.25735		28.63	24.95	0		19.35	9.01	4.66		0.01	0.01	7.23	0.01		11.37	3.63	12.3
50	0	0	0	0	0		7.05041	6.39814	0	0	0		4.51	9.86	0		7.98	4.51	0.01		0.01	0.01	0.01	3.35		0	0	0
ND = Not Determined
